# Supplementary material for: Biochemical Characterization and Cold-Adaption Mechanism of a PL-17 Family Alginate Lyase Aly23 from Marine Bacterium Pseudoalteromonas sp. ASY5 and Its Application for Oligosaccharides Production
Source: Mar Drugs. 2022 Feb 6;20(2):126. doi: 10.3390/md20020126 (PMC8876620; doi:10.3390/md20020126)
Supplement: Supplementary file 1 [file marinedrugs-20-00126-s001.zip]

Archive with 1 entries (1 files):
- marinedrugs-1565615-supplementary.pdf
